# Supplementary material for: Assessment of Orbital Compartment Pressure: A Comprehensive Review
Source: Diagnostics (Basel). 2022 Jun 16;12(6):1481. doi: 10.3390/diagnostics12061481 (PMC9221953; doi:10.3390/diagnostics12061481)
Supplement: Supplementary file 1 [file diagnostics-12-01481-s001.zip]

Archive with 1 entries (1 files):
- diagnostics-1718150-supplementary.pdf
